# Supplementary material for: Heterocornols from the Sponge-Derived Fungus Pestalotiopsis heterocornis with Anti-Inflammatory Activity
Source: Mar Drugs. 2021 Oct 20;19(11):585. doi: 10.3390/md19110585 (PMC8620458; doi:10.3390/md19110585)
Supplement: Supplementary file 1 [file marinedrugs-19-00585-s001.zip]

Archive with 1 entries (1 files):
- marinedrugs-1371309-supplementary.pdf
